# Supplementary material for: The Role of Ultrasound in the Evaluation of Inguinal Lymph Nodes in Patients with Vulvar Cancer: A Systematic Review and Meta-Analysis
Source: Cancers (Basel). 2022 Jun 23;14(13):3082. doi: 10.3390/cancers14133082 (PMC9265034; doi:10.3390/cancers14133082)
Supplement: Supplementary file 1 [file cancers-14-03082-s001.zip]

Archive with 1 entries (1 files):
- cancers-1758838-supplementary.pdf
